# Supplementary material for: Sll1252 Coordinates Electron Transport between Plastoquinone and Cytochrome b6/f Complex in Synechocystis PCC 6803
Source: Genes (Basel). 2023 Nov 28;14(12):2151. doi: 10.3390/genes14122151 (PMC10743179; doi:10.3390/genes14122151)
Supplement: Supplementary file 1 [file genes-14-02151-s001.zip]

Archive with 3 entries (3 files):
- Supplementary Material, Figure S2- MDPI-Genes-Sll1252 28 Nov 2023.pdf
- Supplementary Material, Table S1- sll1252 mutant vs WT DNA microarray raw data 28 Nov 2023.xlsx
- Supplemntary Material,  Figure S1- 28 Nov 2023 .pdf
